# Supplementary material for: Blockade of TASK-1 Channel Improves the Efficacy of Levetiracetam in Chronically Epileptic Rats
Source: Biomedicines. 2022 Mar 28;10(4):787. doi: 10.3390/biomedicines10040787 (PMC9030960; doi:10.3390/biomedicines10040787)
Supplement: Supplementary file 1 [file biomedicines-10-00787-s001.zip]

Archive with 1 entries (1 files):
- biomedicines-1618431-supplementary.pdf
